# Supplementary material for: Development of the W-PREV Model: Integrating HIV/STBBI Prevention and Women's Sexual and Reproductive Healthcare Using an Intersectional Women-Centered Approach
Source: J Int Assoc Provid AIDS Care. 2026 May 8;25:23259582261447168. doi: 10.1177/23259582261447168 (PMC13167292; doi:10.1177/23259582261447168)
Supplement: sj-zip-1-jia-10.1177_23259582261447168 - Supplemental material for Development of the W-PREV Model: Integrating HIV/STBBI Prevention and Women's Sexual and Reproductive Healthcare Using an Intersectional Women-Centered Approach [file sj-zip-1-jia-10.1177_23259582261447168.zip]

Archive with 9 entries (9 files):
- Supplementary Table 5.docx
- Supplementary Table 6.docx
- Supplementary Table 7.docx
- Appendix 1.docx
- Appendix 2.docx
- Supplementary Table 1.xlsx
- Supplementary Table 2.docx
- Supplementary Table 3.docx
- Supplementary Table 4.docx
