# Supplementary material for: Development of the W-PREV Model: Integrating HIV/STBBI Prevention and Women's Sexual and Reproductive Healthcare Using an Intersectional Women-Centered Approach
Source: J Int Assoc Provid AIDS Care. 2026 May 8;25:23259582261447168. doi: 10.1177/23259582261447168 (PMC13167292; doi:10.1177/23259582261447168)
Supplement: sj-zip-1-jia-10.1177_23259582261447168 - Supplemental material for Development of the W-PREV Model: Integrating HIV/STBBI Prevention and Women's Sexual and Reproductive Healthcare Using an Intersectional Women-Centered Approach [file sj-zip-1-jia-10.1177_23259582261447168.zip › Supplementary Table 1.xlsx]

## Sheet: Sheet1
Supplementary Table 1. Summary of included studies in the rapid scoping review.
Number	Title	Authors	Published Year	Country	Aim of Study	Study Design	Setting	Population	Primary Outcome	Inclusion/Exculsion Notes	Journal	Volume	Issue	Pages	DOI	Ref
1	A sexual health quality improvement program (SHIMMER) triples chlamydia and gonorrhoea testing rates among young people attending Aboriginal primary health care services in Australia.	Graham, Simon; Guy, Rebecca J; Wand, Handan C; Kaldor, John M; Donovan, Basil; Knox, Janet; McCowen, Debbie; Bullen, Patricia; Booker, Julie; O'Brien, Chris; Garrett, Kristine; Ward, James S	2015	Australia	To determine whether a sexual health quality improvement program known as SHIMMER could increase chlamydia and gonorrhoea testing among young people attending Aboriginal primary health care services in regional New South Wales, Australia.	Pre-post quasi-experimental	Aboriginal Community Controlled Health Services (primary health care centres for Aboriginal Peoples in Australia	Aboriginal youth aged 15 to 29 years	The proportion of participants tested and tested positivity for chlamydia and gonorrhoea in a 12-month before period compared with a 12-month intervention period.	SHIMMER was adapted from another program called STRIVE, which aimed to decrease STIs in remote Aboriginal communities in Australia. Describes clinic and health centre-level strategies to improve clinical management of infection and testing. For example, developing protocols for testing which reduce barriers for young people. This creates patient demand for testing. Strategies in the SHIMMER to im…	BMC infectious diseases	15	100968551	370	https://dx.doi.org/10.1186/s12879-015-1107-5	26329123
2	A Pilot Study of a Group-Based HIV and STI Prevention Intervention for Lesbian, Bisexual, Queer, and Other Women Who Have Sex with Women in Canada.	Logie, Carmen H; Lacombe-Duncan, Ashley; Weaver, James; Navia, Daniela; Este, David	2015	Canada	To pilot test the effectiveness of a group-based psycho-educational intervention (Queer Women Conversations, or QWC) designed to reduce HIV/STI vulnerability among lesbian, bisexual, queer (LBQ), and other women who have sex with women (WSW) by evaluating changes in sexual risk practices and related psychosocial outcomes.	Non-randomized cohort study. Pre-test/post-test design	Weekend retreats in Toronto and Calgary, Canada	Self-identified Lesbian, Bisexual, Queer, and Other Women Who Have Sex with Women participants, aged 18 and over, from Toronto and Calgary	Sexual risk practices, measured by frequency of safer sex behaviors (e.g., condom use on sex toys, dental dam use).	Intervention coordinators and session coordinators identified as Lesbian, Bi, or Queer women and content was delivered via small and large group discussions, role play, and arts-based methods. Session topics (1) personal goals and objectives for the intervention; (2) sex, bodies, pleasure, and safer sex knowledge (HIV, STI, safer sex, negotiating safer sex); (3) sexual stigma, sexuality, barriers…	AIDS patient care and STDs	29	6	321-8	https://dx.doi.org/10.1089/apc.2014.0355	25867642
3	Integrating cervical cancer prevention initiatives with HIV care in resource-constrained settings: A formative study in Durban, South Africa.	Ports, Katie A; Haffejee, Firoza; Mosavel, Maghboeba; Rameshbabu, Anjali	2015	South Africa	Provide preliminary data on the feasibility, acceptability, and perceived effectiveness of providing cervical cancer prevention within the context of HIV care to increase access and uptake of preventive services among HIV-positive and HIV-negative women.	Mixed-methods	Municipal housing estate in Durban, SA	Women aged 18 to 50 years	Perceptions about community cervical cancer and HIV knowledge, reported openness to integrated care settings, and reported comfort and beliefs about providing health information and education to the community.	Describes how many women desire a comprehensive women’s community clinic. Women indicate the desire to access all their sexual and reproductive health needs in one place, as it is more convenient. Women see the need for healthcare to be more comprehensive and integrated. Good description of the attitudes behind integrating HIV care with other SRH care. Includes comprehensive SRH care for women el…	Global public health	10	10	1238-51	https://dx.doi.org/10.1080/17441692.2015.1008021	25654190
4	Addressing sexual health behaviour during emerging adulthood: a critical review of the literature.	Alexander, Kamila A; Jemmott, Loretta S; Teitelman, Anne M; D'Antonio, Patricia	2015	United States of America	To examine evidence-based interventions that target sexual behaviours of 18- to 25-year-old emerging adult women.	Literature review	N/A	Women aged 18 to 25 years	N/A	Overview of interventions that target the sexual behaviours of young adult women to reduce HIV and sexually transmitted infections. Discussion of building sustainable skills and behaviours that reduce sexual risk and infection transmission long term. Found that interventions overlooked the ways that age, pregnancy desires (family planning), or emotional factors influence sexual decisions. Suggest…	Journal of clinical nursing	24	1-2	4-18	https://dx.doi.org/10.1111/jocn.12640	24988875
5	A Community-Based Reproductive Health Care Model Effectively Enhances Reproductive Health Among Lahu Women in Northern Thailand.	Suratana, Soontaree; Boonchiang, Waraporn; Apidechkul, Tawatchai; Naksen, Warangkana; Mulikaburt, Thanatchaporn; Chomsri, Pimpisa; Matrakul, Mullika	2024	Thailand	To develop and assess the efectiveness of the Community-Based Reproductive Health Care Model in enhancing reproductive health knowledge, attitudes, and practices among Lahu women.	Pre-post quasi-experimental	Lahu villages in the Wawee sub-district, Mae Suai district, Chiang Rai Province. Remote communities	Lahu women aged 12 to 35 years	Reproductive health knowledge, attitudes, and practices.	The community-based reproductive health care model for women centres around sexual and reproductive health promotion by enhancing reproductive health knowledge, attitudes and practices among women. Included education using culturally adapted courses for women. The success of the model showed the potential for culturally sensitive, community-based interventions to be effective for Indigenous women…	Journal of racial and ethnic health disparities	12	2	1268-1277	https://dx.doi.org/10.1007/s40615-024-01959-5	38421508
6	Exploring the Feasibility of Service Integration in a Low-Income Setting: A Mixed Methods Investigation into Different Models of Reproductive Health and HIV Care in Swaziland.	Church, Kathryn; Wringe, Alison; Lewin, Simon; Ploubidis, George B; Fakudze, Phelele; Mayhew, Susannah H	2015	Eswatini	To explore the feasibility, acceptability, and potential effectiveness of integrating reproductive health and HIV care in Swaziland and whether this better addresses family planning needs than stand-alone models.	Mixed-methods	Four reproductive health or HIV care clinics in Manzini, Swaziland	Women living with HIV aged 18 years or older attending one of the four clinics	Level of integrated care received and unmet family planning needs.	Discusses the integration of reproductive health services into HIV services. Infrastructural and systems factors made integrated care more challenging. Without proper infrastructure at clinics, there was a lack of privacy, making it challenging for patients to feel that their confidentiality could be protected. Patients want one provider that can provide all elements of integrated care, rather th…	PloS one	10	5	e0126144	https://dx.doi.org/10.1371/journal.pone.0126144	25978632
7	IMARA: A mother-daughter group randomized controlled trial to reduce sexually transmitted infections in Black/African-American adolescents.	Donenberg, Geri R.; Kendall, Ashley D.; Emerson, Erin; Fletcher, Faith E.; Bray, Bethany C.; McCabe, Kelly	2020	United States of America	To test the efficacy of IMARA, a mother-daughter psychosocial STI/HIV prevention program, on adolescent Black/AfricanAmerican girls’ incident STIs.	Randomized controlled trial	Chicago, Illinois; urban setting	Black/African-American girls 14–18 years-old and their female caregivers (>18)	Biologically determined STI outcomes (chlamydia, gonorrhea, and trichomoniasis).	Interesting incorporation of psychosocial interventions. The short intervention only occurred over two weekends, for a total of 12 hours. Young women and their female caregivers received the program separately for one session and together for the other session. Curriculum focuses on improving communication about STI/HIV prevention between young women and female caregivers, and by increasing self-…	PloS one	15	11	e0239650	https://doi.org/10.1371/journal.pone.0239650	33137103
8	Using Peer Education to Increase Sexual Health Knowledge Among West African Refugees in Western Australia.	Drummond, Peter D.; Mizan, Ayse; Brocx, Katie; Wright, Bernadette	2011	Australia	To determine whether a peer-educator led 3 hr workshop increased knowledge of sexually transmitted infections and HIV, how these infections are spread, and how to protect against infection.	Pre-post quasi-experimental	Community-based Perth, Western Australia	Primarily West African women aged 16 to 67 originating from Sierra Leone or Liberia and having lived in refugee camps before immigrating to Western Australia 3 months to 7 years before the study	Sexual health knowledge and attitudes.	Peer education is a successful approach to assist new and emerging communities to work effectively on sexual health topics that are considered “taboo.” Peer educators were recruited who were West African community leaders. Women were part of a West African Women’s Group and had an interest in the project. Female educators completed training on sexual health, reproductive health and perinatal care…	Health Care for Women International	32	3	190-205	10.1080/07399332.2010.529215	21337242
9	Evidence and gap map report: Social and Behavior Change Communication (SBCC) interventions for strengthening HIV prevention and research among adolescent girls and young women (AGYW) in low- and middle-income countries (LMICs).	Bose, Devi Leena; Hundal, Anhad; Singh, Sabina; Singh, Shweta; Seth, Kuhika; Hadi, Saif Ul; Saran, Ashrita; Joseph, Jessy; Goyal, Kriti; Salve, Solomon	2023	N/A	Identify, map, and present all the available evidence from systematic reviews and impact evaluations of interventions to strengthen the adoption of HIV prevention measures and participation in research among AGYW in low and middle income countries.	Literature review	Global focus on low- and middle-income countries	Adolescent girls and young women, aged 15–24	Primary outcomes assessed in the various studies included behavioral and health outcomes such as knowledge attitude and skills, relationship dynamics, household dynamics, health care services, and health outcomes and research engagement.	Socio-behavioural change communication interventions strengthen the capabilities of individuals and their networks to support the demand and uptake of prevention services. Prevention-related outcomes were most measured, followed by knowledge, attitude and skills-related outcomes. Few interventions exist that have helped women translate knowledge into real action, like negotiation and life skills …	Campbell systematic reviews	19	1	e1297	https://dx.doi.org/10.1002/cl2.1297	36911864
10	Effectiveness of peer education interventions for HIV prevention in developing countries: a systematic review and meta-analysis.	Medley, Amy; Kennedy, Caitlin; O'Reilly, Kevin; Sweat, Michael	2009	N/A	To assess the effect of peer education interventions on HIV knowledge, injection drug equipment sharing, condom use, and STI infection in developing country settings.	Literature review	Developing countries (Africa, Asia, Latin America, Caribbean)	Youth, sex workers, injection drug users, etc.	Increased HIV knowledge, reduced equipment sharing among injection drug users, and increased condom use.	This review found that peer education interventions have a non-significant effect on STI infection, despite increasing HIV knowledge, condom use, and decreasing equipment sharing among injection drug users. How peer educators are recruited differs between studies, which may determine how they are perceived by the target population. While volunteers may be more motivated, peers who are chosen may …	AIDS education and prevention : official publication of the International Society for AIDS Education	21	3	181-206	https://dx.doi.org/10.1521/aeap.2009.21.3.181	19519235
11	A Systematic Review on Sexual Health and Drug Use Prevention Interventions for Black Girls.	Opara, Ijeoma; Pierre, Kimberly; Assan, Maame Araba; Scheinfeld, Laurel; Alves, Courtnae; Cross, Kristina; Lizarraga, Ashley; Brawner, Bridgette	2022	United States of America	To identify and organize interventions that are focused on preventing HIV, STIs, early pregnancy and drug use for and include large samples of Black girls.	Literature review	Community-based organizations or community clinics (n = 9), schools (n = 2), participant’s homes (n = 1), juvenile detention facility (n = 3), and web-based or computer (n = 2), and one television and radio based	Majority (over 50%) of the participants included must identify as Black females between the ages of 11–19 in the United States	Primary outcomes assessed in various studies included reduce drug use, improve HIV knowledge or sexual transmitted infections and/or prevent teen pregnancy.	Prevention interventions in the review focused on reducing behaviours associated with STI or HIV diagnoses, like condom use, and the number of sexual partners. STI testing was used as a measure of biological outcomes. Some interventions that focused on sexual health also incorporated discussions around self-efficacy and self-esteem. Best practices for sexual health prevention intervention program…	International journal of environmental research and public health	19	6		https://dx.doi.org/10.3390/ijerph19063176	35328864
12	Isisekelo Sempilo study protocol for the effectiveness of HIV prevention embedded in sexual health with or without peer navigator support (Thetha Nami) to reduce prevalence of transmissible HIV amongst adolescents and young adults in rural KwaZulu-Natal: a 2 × 2 factorial randomised controlled trial.	Chidumwa, Glory; Chimbindi, Natsayi; Herbst, Carina; Okeselo, Nonhlanhla; Dreyer, Jaco; Zuma, Thembelihle; Smith, Theresa; Molina, Jean-Michel; Khoza, Thandeka; McGrath, Nuala; Seeley, Janet; Pillay, Deenan; Tanser, Frank; Harling, Guy; Sherr, Lorraine; C	2022	South Africa	To investigate the feasibility, acceptability, and preliminary population level efectiveness of HIV prevention services with or without peer support to reduce prevalence of trans‑ missible HIV amongst adolescents and young adults in KwaZulu-Natal.	Randomized controlled trial	uMkhanyakude district in rural KwaZulu-Natal, South Africa	Men and women aged 16–29 years	The proportion of individuals with infectious HIV at 12 months and the uptake of risk-informed comprehensive HIV prevention services within 60 days of enrolment.	Study protocol describing how different combinations of interventions will be evaluated to determine the most effective combination of interventions for HIV prevention. In-depth discussion of different intervention components, various measures and outcomes. Might be interesting to compare their measures. Includes comprehensive HIV/STBBI prevention, mention of education and peer support as method …	BMC public health	22	1	454	https://dx.doi.org/10.1186/s12889-022-12796-8	35255859
13	Thetha Nami: participatory development of a peer-navigator intervention to deliver biosocial HIV prevention for adolescents and youth in rural South Africa.	Shahmanesh, Maryam; Okesola, Nonhlanhla; Chimbindi, Natsayi; Zuma, Thembelihle; Mdluli, Sakhile; Mthiyane, Nondumiso; Adeagbo, Oluwafemi; Dreyer, Jaco; Herbst, Carina; McGrath, Nuala; Harling, Guy; Sherr, Lorraine; Seeley, Janet	2021	South Africa	To interrogate how young people contextually adapted a biosocial HIV prevention intervention in rural KwaZulu-Natal, South Africa.	Community-based participatory research	uMkhanyakude district in rural KwaZulu-Natal, South Africa. Rural and poorer than most other parts of South Africa, with high levels of unemployment and a high burden of HIV	Young adults aged 18–30 who have completed high school and matriculated; are actively engaged in their communities; and be considered opinion leaders were involved in adapting the intervention	Feasibility and acceptability of the intervention.	Participatory involvement of peer-navigators yielded three new components to an HIV education/prevention intervention; first, a structure assessment tool, to tailor health promotion and referrals, safe spaces and community advocacy, and a peer-mentorship and navigation resource. The assessment tool is interesting: they adapted a tablet-based psychosocial and health needs assessment tool to provid…	BMC public health	21	1	1393	https://dx.doi.org/10.1186/s12889-021-11399-z	34256725
14	Mental health outcomes of a pilot 2-arm randomized controlled trial of a HIV-prevention program for South African adolescent girls and young women and their female caregivers.	Donenberg, Geri; Merrill, Katherine G; Atujuna, Millicent; Emerson, Erin; Bray, Bethany; Bekker, Linda Gail	2021	South Africa	Report on the pilot study effects of IMARA-SA on AGYW mental health distress, namely anxiety, depression, and trauma, secondary outcomes of the intervention.	Randomized controlled trial	Klipfontein/Mitchells Plain or neighboring areas, Cape Town	15–19-year-old adult girls and young women and their female caregivers	Mental health distress, namely anxiety, depression, and trauma.	Suggests that biopsychosocial interventions may improve mental health outcomes, as emotional distress may mitigate exposure to poor sexual and reproductive health outcomes. Shows that this program could reduce anxiety, depression, and trauma. Highlights that HIV prevention and positive sexual health behaviours are linked to mental health outcomes. Discusses the secondary outcomes of an HIV preven…	BMC public health	21	1	2189	https://dx.doi.org/10.1186/s12889-021-12010-1	34847908
15	Identifying Opportunities to Discuss Pre-Exposure Prophylaxis During Contraceptive Coaching Discussions With Urban Adolescent Women.	Fields, Naomi F; Wood, Sarah; Amutah, Christina; Timko, C Alix; Petsis, Danielle; Akers, Aletha Y	2021	United States of America	To identify and characterize opportunities for introducing PrEP counseling among AGYW receiving contraceptive counseling.	Secondary qualitative data analysis	Recruitment occurred at adolescent medicine clinic, and two Title X adolescent family planning clinics in Philadelphia	Women aged 14–22 years, sexually active with a male in the prior 12 months	Opportunities to discuss PrEP; HIV knowledge, risk perception, and testing attitudes; changes in HIV risk status; condom use knowledge and skills; and sexually transmitted infection knowledge and risk perception.	Health coaches in this study deliver unscripted support to help women achieve goals, enhancing intrinsic determination to undertake health-supportive behaviours, and nurturing the women’s ability to identify and address barriers (strengths-based). Study demonstrates the multitude of opportunities that exist to introduce and discuss PrEP during contraceptive counselling provided to adult girls and…	The Journal of adolescent health : official publication of the Society for Adolescent Medicine	69	5	824-830	https://dx.doi.org/10.1016/j.jadohealth.2021.04.031	34103237
16	Testing the Effectiveness of Two Psychosocial Interventions on Socio-Cognitive Risk Factors for HIV/AIDS in Mozambican Women: A Randomized Controlled Trial.	Patrao, Ana Luisa; McIntyre, Teresa M; Costa, Eleonora C V; Matediane, Eduardo; Azevedo, Vanessa	2021	Mozambique	To evaluate the efficacy of two psychosocial interventions (Didactic and ACCENT) on socio-cognitive risk factors, in vulnerable Mozambican women at risk for HIV/AIDS infection.	Randomized controlled trial	Central Hospital of Beira outpatient gynaecology clinic	Women aged >18 and met at least one of the following inclusion criteria: at least one of four inclusion criteria: (1) seek medical care for sexually transmitted infections (STIs), (2) have had multiple partners during the previous 6 months, (3) report having had sex with a person known to have other sexual partners, or (4) use injectable drugs	Socio-cognitive factors that influence women’s vulnerability towards HIV/ AIDS, namely their beliefs, attitudes, and perception of barriers against safe sex, condom use negotiation selfefficacy, and knowledge about HIV/AIDS.	The Women’s Health Questionnaire includes a series of scales and questionnaires that assess psychosocial relevant dimensions to female protection towards HIV/AIDS, including HIV/AIDS knowledge, condom use negotiation, self-efficacy, and perceived barriers against safer sex. The ACCENT (multi-session psychosocial group) intervention showed more efficacy in improving condom use negotiation self-eff…	AIDS education and prevention : official publication of the International Society for AIDS Education	33	3	169-186	https://dx.doi.org/10.1521/aeap.2021.33.3.169	34014113
17	Understanding Attitudes of Postpartum Cisgender Women Toward Integration of HIV Prevention Services into Routine Prenatal and Postpartum Sexual Health Discussions.	Mullis, Caroline E; Goldberg, Alison J; Avila, Karina; Hall, Bianca; Golub, Sarit A; Keller, Marla J	2024	United States of America	To explore the experiences of postpartum cisgender women with prenatal and postpartum sexual health care, examine their attitudes toward integration of HIV prevention services into obstetric sexual health care, and identify components of future implementation strategies.	Descriptive study	The Bronx, New York	Cisgender woman, 18 years of age or older, delivery at the Jack D. Weiler Hospital within 8 weeks of enrollment, self-reported absence of HIV infection, and interest in learning more about medications to prevent HIV	Attitudes toward integration of HIV prevention services into obstetric sexual health care.	Study discusses the relevance of integrating HIV prevention discussions into prenatal and postpartum visits with health care providers, considering that women’s sexual health concerns are complex. The limited sexual health discussions that occur during pregnancy and postpartum suggest that there are tremendous barriers to these discussions. Suggest that HIV/STI testing should be framed as routine…	AIDS patient care and STDs	38	4	185-193	https://dx.doi.org/10.1089/apc.2023.0307	38656218
18	Which Intervention Synergies Maximize AGYW's HIV Outcomes? A Classification and Regression Tree Analysis of Layered HIV Prevention Programming.	Mathur, Sanyukta; Mahapatra, Bidhubhusan; Mishra, Raman; Heck, Craig J; Mbizvo, Michael	2023	Zambia	To determine which combinations of HIV prevention interventions are optimal in improving HIV-related outcomes for adolescent girls and young women.	Cross-sectional study	Urban Lusaka and Ndola, Zambia	Women aged 15 to 25 years	HIV testing, consistent condom use, transactional sex, sexual violence experience from partners and non-partners.	This study suggests that tailored interventions may be more effective overall in reducing adult girls and young women’s HIV risk than combination intervention packages, which are more general. Exposure to social asset-building activities and educational social protections improves HIV-related outcomes. Multi-component, individualized programming can significantly reduce risk. Includes comprehensi…	Journal of acquired immune deficiency syndromes (1999)	94	4	317-324	https://dx.doi.org/10.1097/QAI.0000000000003289	37884052
19	Designing for two: How enhancing human-centered design with behavioral nudges unlocked breakthroughs to promote young women's psychological safety and access to reproductive care in Tanzania.	Liu, Jenny X; Vallin, Janelli; Chiu, Calvin; Cabrera, F Abigail; Hunter, Lauren A; Rao, Aarthi; Njau, Prosper; McCoy, Sandra I	2023	Tanzania	To examine to what extent the behavioral strategies underpinning certain intervention design features influenced AGYW’s and shopkeepers’ behaviors as intended from the Malkia Klabu intervention, a loyalty program designed to enhance drug shops’ role as SRH providers through which AGYW earned punches for shop purchases redeemable for small prizes; free SRH products could be requested at any time.	Mixed-methods	Drug shops in Shinyanga, Tanzania	Women aged 15 to 24 years	Young women’s psychological safety and access to reproductive.	Loyalty programs, which offer free women’s health products as ‘rewards’ for frequent visits or information requests, foster a network of peer recruitment to link hard-to-reach populations to resources. Behavioural economics suggests that patterns of behaviour result from the unconscious influences of emotional and contextual factors on individual decision-making. This intervention uses behavioura…	Social science & medicine (1982)	320	ut9, 8303205	115683	https://dx.doi.org/10.1016/j.socscimed.2023.115683	36709692
20	Can social network analysis help to include marginalised young women in structural support programmes in Botswana? A mixed methods study.	Loutfi, David; Andersson, Neil; Law, Susan; Salsberg, Jon; Haggerty, Jeannie; Kgakole, Leagajang; Cockcroft, Anne	2019	Botswana	Investigated social networks of young women to see if an approach based on an understanding of these networks could help with recruitment to structural support programs.	Mixed-methods	Rural and urban communities in Botswana	Women aged 15 to 30 years	Network structure analysis. Ex: whether young women go to different kinds of people for support depending on their own personal characteristics and the type of community. For example, we examined the factors related to young women going to women or men for support.	This study helped to uncover who young women turned to for support. Peer recruitment contributed most in rural areas, and door-to-door recruitment contributed most in urban areas. This study suggests that outreach programs must use networks of women to engage those who need the most help and who are considered hard to reach. Noted that women most often go to other women for support, especially th…	International journal for equity in health	18	1	12	https://dx.doi.org/10.1186/s12939-019-0911-8	30658637
21	Addressing the nexus of risk: Biobehavioral outcomes from a cluster randomized trial of the Women's Health CoOp Plus in Pretoria, South Africa.	Wechsberg, Wendee M; Bonner, Courtney Peasant; Zule, William A; van der Horst, Charlie; Ndirangu, Jacqueline; Browne, Felicia A; Kline, Tracy L; Howard, Brittni N; Rodman, Nathaniel F	2019	South Africa	To evaluate the efficacy of the Women’s Health CoOp Plus (WHC+), an evidence-based gender-focused HIV prevention intervention that includes HIV counseling and testing (HCT), to reduce AOD use, GBV and sexual risk, and to increase linkage to HIV care among women who use AODs, as compared with HCT alone.	Randomized controlled trial	Substance use and healthcare settings, Pretoria, South Africa	Black African women aged 15 or older; use at least one substance (which could be alcohol) weekly for the past 3-months; have had sex with a male partner without a condom in the past 6- months; speak English, Sesotho, Zulu/isiXhosa, or Setswana	HIV risk behaviors and protective behaviors among South African women who use alcohol and other drugs.	Intervention specifically for women who use alcohol and other drugs. This study examines whether adding gender-focused HIV prevention to HIV counselling and testing can reduce alcohol and other drug use, gender-based violence and sexual risk, as well as increase linkage to HIV care. Study suggests that substance misuse rehabilitation centres and women-specific health centres may be ideal settings…	Drug and alcohol dependence	195	ebs, 7513587	16-26	https://dx.doi.org/10.1016/j.drugalcdep.2018.10.036	30562676
22	Exploring the use of fact-based and story-based learning materials for HIV/STI prevention and sexual health promotion with South Asian women in Toronto, Canada.	Wong, Josephine Pui-Hing; Kteily-Hawa, Roula; Chambers, Lori A; Hari, Shriya; Vijaya, Chikermane; Suruthi, Ragulan; Islam, Shazia; Vahabi, Mandana	2019	Canada	To explore how South Asian women respond to the use of fact-based and story-based materials for HIV/STI prevention.	Pre-post quasi-experimental	Recruitment occurred at community agencies and community health centres in the greater toronto area neighbour- hoods	Women aged 18 and over, self-identified as South Asian, able to read and speak English fluently, and living in the GTA	Knowledge of HIV/STIs.	Study showed that fact sheets on HIV/STIs and story-based methods were both effective in increasing adult South Asian women’s knowledge of HIV/STIs; however, participants in the fact-based group would distance themselves from HIV/STI risk, whereas those in the story-based session were emotionally engaged, expressing personal commitments to stand against HIV stigma. Thus, story-based transformativ…	Health education research	34	1	27-37	https://dx.doi.org/10.1093/her/cyy042	30496410
23	Evaluating a Culturally Tailored HIV Risk Reduction Intervention Among Hispanic Women Delivered in a Real-World Setting by Community Agency Personnel.	Peragallo Montano, Nilda; Cianelli, Rosina; Villegas, Natalia; Gonzalez-Guarda, Rosa; Williams, Weston O; de Tantillo, Lila	2019	United States of America	Compare SEPA to a delayed intervention control; SEPA stands for Salud, Educacion, Prevencion y Autocuidado, which translates to Health, Education, Prevention, and Self-Care. The SEPA is a culturally tailored intervention developed to address HIV/STI risk behaviors among Hispanic women.	Randomized controlled trial	Recruitment occurred at the Miami Refugee Center and the Florida Department of Health	Women aged 18 to 50; (b) self-identified as a Hispanic woman; (c) sexual activity within the last 3 months	Acculturation, HIV/STI risk behaviors, HIV knowledge, partner communication, intimate partner violence, drug/alcohol use, condom use.	This intervention consisted of small group sessions with role playing, negotiation skills, and partner communication skill building. In addition to reducing intimate partner violence, increasing condom use and HIV knowledge, the intervention also reduced moderate depressive symptoms, as well as “getting drunk. SEPA is culturally tailored to Hispanic women; facilitators were not members of the stu…	American journal of health promotion : AJHP	33	4	566-575	https://dx.doi.org/10.1177/0890117118807716	30354190
24	A brief, trauma-informed intervention increases safety behavior and reduces HIV risk for drug-involved women who trade sex.	Decker, Michele R; Tomko, Catherine; Wingo, Erin; Sawyer, Anne; Peitzmeier, Sarah; Glass, Nancy; Sherman, Susan G	2017	United States of America	Used participatory methods to develop a brief, trauma-informed intervention, INSPIRE (Integrating Safety Promotion with HIV Risk Reduction), to improve safety and reduce HIV risk for FSWs. Then conducted a quasi-experimental, single group pretest-posttest study evaluated intervention feasibility, acceptability and efficacy among FSWs in Baltimore, Maryland.	Pre-post quasi-experimental	Recruitment occurred at the Baltimore City Health Department mobile van	Eligible participants were ages 18 and over, using Baltimore City Health Department services, and had traded sex for drugs, money, or other resources in the past 3 months	Avoidance of client condom negotiation, and frequency of sex trade under the influence of drugs or alcohol. Women’s safety behavior, knowledge and use of sexual violence support and use of intimate partner violence support.	The intervention discussed, INSPIRE, consists of a brief, semi-structured dialogue that is reinforced by an information safety card and is meant for clinic or community-based implementation. It integrates trauma-informed support, validation, and safety promotion with service linkage to ensure continuity of care and support. This is implemented at the individual level. They discuss strategies to r…	BMC public health	18	1	75	https://dx.doi.org/10.1186/s12889-017-4624-x	28764681
